# Supplementary material for: MbWRKY53, a M. baccata WRKY Transcription Factor, Contributes to Cold and Drought Stress Tolerance in Transgenic Arabidopsis thaliana
Source: Int J Mol Sci. 2024 Jul 11;25(14):7626. doi: 10.3390/ijms25147626 (PMC11276640; doi:10.3390/ijms25147626)
Supplement: Supplementary file 1 [file ijms-25-07626-s001.zip]

Archive with 1 entries (1 files):
- ijms-3061395-supplementary.pdf
